# Supplementary material for: BCFtools/csq: haplotype-aware variant consequences
Source: Bioinformatics. 2017 Feb 16;33(13):2037–9. doi: 10.1093/bioinformatics/btx100 (PMC5870570; doi:10.1093/bioinformatics/btx100)
Supplement: Supplementary Data [file btx100_supp.zip]

Archive with 12 entries (12 files):
- VEP-vs-BCFtools.txt
- cmpnd.1000GP.txt.gz
- cmpnd.NA12878.txt
- diff-bt-vep
- prn-cmpnd
- SupplementaryFigure1.png
- SupplementaryFigure2.png
- SupplementaryFigure3.png
- SupplementaryFigure4.png
- SupplementaryFigure5.png
- SupplementaryFigure6.png
- supplementary-material.pdf
