# Supplementary material for: BCFtools/csq: haplotype-aware variant consequences
Source: Bioinformatics. 2017 Feb 16;33(13):2037–9. doi: 10.1093/bioinformatics/btx100 (PMC5870570; doi:10.1093/bioinformatics/btx100)
Supplement: Supplementary Data [file btx100_supp.zip › VEP-vs-BCFtools.txt]

Comparison of VEP vs BCFtools/csq, NA12878
------------------------------------------

VEP:
    perl variant_effect_predictor_v82.pl --db_version 82 -t SO --format vcf --cache \
        --dir vep_cache --species human --offline --symbol --biotype --vcf --no_stats \
        --assembly GRCh37 --no_progress --quiet

BCFtools/csq, localised, sites only:
    bcftools csq -f GRCh37.fa -g Homo_sapiens.GRCh37.82.gff3.gz -l -s -

Comparison:
    diff-bt-vep NA12878.bcf


Differences:

                VEP         BCFtools
  2:220462640 start_lost  missense|STK11IP|ENST00000295641|protein_coding|+|1R>1M|220462640G>T
  5:95865526  start_lost  missense|CAST|ENST00000505143|protein_coding|+|1G>1E|95865526G>A
  6:26370748  start_lost  missense|BTN3A2|ENST00000527639|protein_coding|+|1R>1K|26370748G>A

    .. BCFtools is correct here, the start codon is not M and these apparent start lost events
       are in transcripts with incomplete CDS
    

  5:135513085 frameshift  splice_acceptor
  11:67765163 frameshift  splice_donor
  16:76311602 frameshift  splice_acceptor
  17:46115122 frameshift  splice_acceptor
  15:99646107 frameshift  splice_donor

    .. ambiguous cases in 2-3bp introns. Insertions can be counted either as
       part of the exon or the intron and be thus called as frameshifts or
       splice events. Note that the introns also have non-canonical splicing,
       the gene prediction may be wrong anyway.


  5:157094796 splice_region   intron

    .. ambiguous alignment, can be left-aligned to be just outside of the
       splice region
            ACA--TACAAACC
            A--CATACAAACC


  16:19598717 synonymous  splice_region&synonymous

    .. the variant is the 3rd base of the exon, BCFtools is correct to call it as splice_region


  X:51239295  5_prime_utr start_lost&5_prime_utr

    .. start lost is not correct, the deletion could be realigned
        eeuuuuuuuuu
        ATCCTCGAGGCAGCCTCCTCGAGGCAGCCT
        A--------------TCCTCGAGGCAGCCT
        ATCCTCGAGGCAGCC--------------T
