# Supplementary material for: BCFtools/csq: haplotype-aware variant consequences
Source: Bioinformatics. 2017 Feb 16;33(13):2037–9. doi: 10.1093/bioinformatics/btx100 (PMC5870570; doi:10.1093/bioinformatics/btx100)
Supplement: Supplementary Data [file btx100_supp.zip › cmpnd.NA12878.txt]

# This list of compound variants in NA12878 was obtained by running the folowing commands:
#
# bcftools csq -p m -f GRCh37.fa -g Homo_sapiens.GRCh37.82.gff3.gz -Ob -o NA12878.annot.bcf
# prn-cmpnd NA12878.annot.bcf
#
1:16356531	missense|CLCNKA|ENST00000439316|protein_coding|+|414V>414I|16356531G>A+16356533T>C,missense|CLCNKA|ENST00000420078|protein_coding|+|457V>457I|16356531G>A+16356533T>C,missense|CLCNKA|ENST00000331433|protein_coding|+|457V>457I|16356531G>A+16356533T>C,missense|CLCNKA|ENST00000375692|protein_coding|+|457V>457I|16356531G>A+16356533T>C
1:16375063	missense|CLCNKB|ENST00000375679|protein_coding|+|214A>214G|16375063C>G+16375064A>C
1:20020994	missense|TMCO4|ENST00000375127|protein_coding|-|478R>478H|20020993A>G+20020994C>T,missense|TMCO4|ENST00000294543|protein_coding|-|478R>478H|20020993A>G+20020994C>T,missense|TMCO4|ENST00000375122|protein_coding|-|438R>438H|20020993A>G+20020994C>T
1:24201920	missense|CNR2|ENST00000374472|protein_coding|-|63Q>63R|24201919T>C+24201920T>C,missense|CNR2|ENST00000536471|protein_coding|-|63Q>63R|24201919T>C+24201920T>C
1:54605319	inframe_insertion|CDCP2|ENST00000371330|protein_coding|-|408PM>408PPM|54605318T>TGG+54605319G>GC
1:89652072	missense|GBP4|ENST00000355754|protein_coding|-|551E>551R|89652071T>C+89652072C>T
1:89652090	missense|GBP4|ENST00000355754|protein_coding|-|545M>545L|89652088C>G+89652090T>G
1:100598866	missense|TRMT13|ENST00000370143|protein_coding|+|48A>48M|100598866G>A+100598867C>T,missense|TRMT13|ENST00000370139|protein_coding|+|17A>17M|100598866G>A+100598867C>T,missense|TRMT13|ENST00000482437|NMD|+|48A>48M|100598866G>A+100598867C>T,missense|TRMT13|ENST00000370141|protein_coding|+|48A>48M|100598866G>A+100598867C>T
1:109810200	missense|CELSR2|ENST00000271332|protein_coding|+|2015R>2015K|109810200G>A+109810201G>A
1:145360649	missense|NBPF10|ENST00000342960|protein_coding|+|3092C>3092T|145360649T>A+145360650G>C
1:161476204	missense|FCGR2A|ENST00000536731|NMD|+|63Q>63W|161476204C>T+161476205A>G,missense|FCGR2A|ENST00000367972|protein_coding|+|62Q>62W|161476204C>T+161476205A>G,missense|FCGR2A|ENST00000483665|NMD|+|62Q>62W|161476204C>T+161476205A>G,missense|FCGR2A|ENST00000271450|protein_coding|+|63Q>63W|161476204C>T+161476205A>G,missense|FCGR2A|ENST00000467525|NMD|+|28Q>28W|161476204C>T+161476205A>G
1:171168584	missense|FMO2|ENST00000209929|protein_coding|+|195S>195L|171168584C>T+171168585A>G,missense|FMO2|ENST00000441535|protein_coding|+|195S>195L|171168584C>T+171168585A>G
1:175129954	inframe_deletion|KIAA0040|ENST00000545251|protein_coding|-|65NKKKK>65KR|175129945TCTTCTTCT>T+175129954TG>T,inframe_deletion|KIAA0040|ENST00000423313|protein_coding|-|65NKKKK>65KR|175129945TCTTCTTCT>T+175129954TG>T,inframe_deletion|KIAA0040|ENST00000444639|protein_coding|-|65NKKKK>65KR|175129945TCTTCTTCT>T+175129954TG>T
1:186365863	inframe_insertion|AL596220.1|ENST00000598663|protein_coding|-|15IYL>15IYLSIYL|186365860G>GATAG+186365863A>AGATAGATA
1:207760772	missense|CR1|ENST00000534202|protein_coding|+|958T>958V|207760772A>G+207760773C>T,missense|CR1|ENST00000367049|protein_coding|+|1858T>1858V|207760772A>G+207760773C>T,missense|CR1|ENST00000400960|protein_coding|+|1408T>1408V|207760772A>G+207760773C>T,missense|CR1|ENST00000367051|protein_coding|+|1408T>1408V|207760772A>G+207760773C>T,missense|CR1|ENST00000367053|protein_coding|+|1408T>1408V|2077607…
1:236702209	missense|LGALS8|ENST00000434231|NMD|+|26H>26C|236702209C>T+236702210A>G,missense|LGALS8|ENST00000442397|NMD|+|53A>53V|236702209C>T+236702210A>G
1:245133549	inframe_insertion|EFCAB2|ENST00000366522|protein_coding|+|42GRALGASSPPRPAQGSSSPGIQSGPS>42GRARSLLPAPPRPRVFLPRDSERPLLP|245133549GGC>G+245133623T>TCCTCC
2:97864333	missense|ANKRD36|ENST00000461153|protein_coding|+|898A>898D|97864333C>A+97864334C>T,missense|ANKRD36|ENST00000420699|protein_coding|+|898A>898D|97864333C>A+97864334C>T
2:211456637	missense|CPS1|ENST00000430249|protein_coding|+|350T>351A|211456637A>G+211456639C>T,missense|CPS1|ENST00000233072|protein_coding|+|344T>344A|211456637A>G+211456639C>T
2:228194480	missense|MFF|ENST00000436237|protein_coding|+|7S>7F|228194480A>T+228194481G>T,missense|MFF|ENST00000443428|protein_coding|+|7S>7F|228194480A>T+228194481G>T,missense|MFF|ENST00000392059|protein_coding|+|7S>7F|228194480A>T+228194481G>T,missense|MFF|ENST00000353339|protein_coding|+|7S>7F|228194480A>T+228194481G>T
2:232087474	missense|ARMC9|ENST00000349938|protein_coding|+|180I>180E|232087474A>G+232087475T>A
2:234590969	missense|UGT1A7|ENST00000373426|protein_coding|+|129N>129R|234590969A>G+234590970T>G
2:234590974	missense|UGT1A7|ENST00000373426|protein_coding|+|131R>131K|234590974C>A+234590975G>A
2:241624695	missense|AC011298.1|ENST00000599492|protein_coding|-|4E>4G|241624694T>C+241624695T>C
3:153839959	missense|ARHGEF26|ENST00000496710|NMD|+|60L>60S|153839959C>T+153839960T>C,missense|ARHGEF26|ENST00000465093|protein_coding|+|60L>60S|153839959C>T+153839960T>C,missense|ARHGEF26|ENST00000465817|protein_coding|+|60L>60S|153839959C>T+153839960T>C,missense|ARHGEF26|ENST00000356448|protein_coding|+|60L>60S|153839959C>T+153839960T>C
3:194061907	missense|CPN2|ENST00000429275|protein_coding|-|509Q>509W|194061906T>C+194061907G>A,missense|CPN2|ENST00000323830|protein_coding|-|509Q>509W|194061906T>C+194061907G>A
3:195451880	missense|MUC20|ENST00000447234|protein_coding|+|136R>136E|195451880A>G+195451881G>A,missense|MUC20|ENST00000445522|protein_coding|+|101R>101E|195451880A>G+195451881G>A,missense|MUC20|ENST00000436408|protein_coding|+|136R>136E|195451880A>G+195451881G>A,missense|MUC20|ENST00000320736|protein_coding|+|136R>136E|195451880A>G+195451881G>A
4:1087329	inframe_insertion|RNF212|ENST00000333673|protein_coding|-|240RS>240RWLAPAWAA|1087327G>GCTGCCCAGGCTGGAGCC+1087328A>AGC+1087329C>CAT
4:100443782	missense|C4orf17|ENST00000514652|protein_coding|+|85S>85P|100443782T>C+100443784C>G,missense|C4orf17|ENST00000477187|NMD|+|85S>85P|100443782T>C+100443784C>G,missense|C4orf17|ENST00000326581|protein_coding|+|85S>85P|100443782T>C+100443784C>G
4:140811094	inframe_deletion|MAML3|ENST00000327122|protein_coding|-|342QQQQQQ>342QQ|140811083GCTGCTGCTGC>G+140811094TGC>T,inframe_deletion|MAML3|ENST00000509479|protein_coding|-|498QQQQQQ>498QQ|140811083GCTGCTGCTGC>G+140811094TGC>T
4:145041708	missense|GYPA|ENST00000503627|protein_coding|-|24E>24G|145041707C>A+145041708T>C,missense|GYPA|ENST00000504786|protein_coding|-|24E>24G|145041707C>A+145041708T>C,missense|GYPA|ENST00000512064|protein_coding|-|24E>24G|145041707C>A+145041708T>C,missense|GYPA|ENST00000360771|protein_coding|-|24E>24G|145041707C>A+145041708T>C
4:151177340	missense|DCLK2|ENST00000506325|protein_coding|+|747P>747C|151177340C>T+151177341C>G,missense|DCLK2|ENST00000302176|protein_coding|+|765P>765C|151177340C>T+151177341C>G,missense|DCLK2|ENST00000296550|protein_coding|+|748P>748C|151177340C>T+151177341C>G
4:169433326	missense|PALLD|ENST00000508898|protein_coding|+|203M>203T|169433326T>C+169433327G>A,missense|PALLD|ENST00000333488|protein_coding|+|101M>101T|169433326T>C+169433327G>A,missense|PALLD|ENST00000505667|protein_coding|+|224M>224T|169433326T>C+169433327G>A,missense|PALLD|ENST00000261509|protein_coding|+|224M>224T|169433326T>C+169433327G>A
5:1225687	missense|SLC6A18|ENST00000296821|protein_coding|+|32T>32I|1225687C>T+1225688T>C,missense|SLC6A18|ENST00000324642|protein_coding|+|32T>32I|1225687C>T+1225688T>C
5:41061716	missense|MROH2B|ENST00000399564|protein_coding|-|191W>191Q|41061715C>T+41061716A>G
5:76373241	missense|ZBED3|ENST00000255198|protein_coding|-|155L>155A|76373240A>G+76373241G>C
5:120021817	missense|PRR16|ENST00000509923|protein_coding|+|40P>40T|120021817C>A+120021819G>A,missense|PRR16|ENST00000446965|protein_coding|+|40P>40T|120021817C>A+120021819G>A,missense|PRR16|ENST00000505123|protein_coding|+|40P>40T|120021817C>A+120021819G>A,missense|PRR16|ENST00000379551|protein_coding|+|87P>87T|120021817C>A+120021819G>A,missense|PRR16|ENST00000407149|protein_coding|+|110P>110T|120021817C>A+…
5:139931629	inframe_insertion|SRA1|ENST00000336283|protein_coding|-|110V>110RL|139931628A>AGT+139931629C>CG
5:140626668	missense|PCDHB15|ENST00000231173|protein_coding|+|508T>508A|140626668A>G+140626670G>A
5:156479426	missense|HAVCR1|ENST00000518745|protein_coding|-|207T>202A|156479424A>C+156479426T>C,missense|HAVCR1|ENST00000425854|protein_coding|-|207T>202A|156479424A>C+156479426T>C,missense|HAVCR1|ENST00000339252|protein_coding|-|207T>202A|156479424A>C+156479426T>C,missense|HAVCR1|ENST00000544197|protein_coding|-|207T>202A|156479424A>C+156479426T>C,missense|HAVCR1|ENST00000523175|protein_coding|-|207T>202A|…
6:3264526	missense|PSMG4|ENST00000419065|protein_coding|+|112L>112S|3264526C>T+3264527T>C
6:13814340	missense|MCUR1|ENST00000359495|protein_coding|-|108S>108G|13814338G>A+13814340T>C,missense|MCUR1|ENST00000488770|NMD|-|108S>108G|13814338G>A+13814340T>C,missense|MCUR1|ENST00000379170|protein_coding|-|108S>108G|13814338G>A+13814340T>C
6:26370657	missense|BTN3A2|ENST00000532865|protein_coding|+|139N>139D|26370657A>G+26370659C>T,missense|BTN3A2|ENST00000527422|protein_coding|+|181N>181D|26370657A>G+26370659C>T,missense|BTN3A2|ENST00000396948|protein_coding|+|181N>181D|26370657A>G+26370659C>T,missense|BTN3A2|ENST00000396934|protein_coding|+|158N>158D|26370657A>G+26370659C>T,missense|BTN3A2|ENST00000508906|protein_coding|+|139N>139D|26370657…
6:26463574	missense|BTN2A1|ENST00000541522|protein_coding|+|117W>117F|26463574G>T+26463575G>T,missense|BTN2A1|ENST00000312541|protein_coding|+|178W>178F|26463574G>T+26463575G>T,missense|BTN2A1|ENST00000429381|protein_coding|+|178W>178F|26463574G>T+26463575G>T,missense|BTN2A1|ENST00000469185|protein_coding|+|178W>178F|26463574G>T+26463575G>T
6:28331127	missense|ZKSCAN3|ENST00000341464|protein_coding|+|52K>52A|28331127A>G+28331128A>C,missense|ZKSCAN3|ENST00000252211|protein_coding|+|200K>200A|28331127A>G+28331128A>C,missense|ZKSCAN3|ENST00000377255|protein_coding|+|200K>200A|28331127A>G+28331128A>C
6:29694680	missense|HLA-F|ENST00000259951|protein_coding|+|353N>353L|29694680A>C+29694681A>T,missense|HLA-F|ENST00000444621|protein_coding|+|34N>34L|29694680A>C+29694681A>T,missense|HLA-F|ENST00000440587|protein_coding|+|224N>224L|29694680A>C+29694681A>T
6:29911239	missense|HLA-A|ENST00000376809|protein_coding|+|180L>180Q|29911239T>C+29911240T>A,missense|HLA-A|ENST00000376809|protein_coding|+|180L>180R|29911239T>C+29911240T>G,missense|HLA-A|ENST00000396634|protein_coding|+|180L>180Q|29911239T>C+29911240T>A,missense|HLA-A|ENST00000396634|protein_coding|+|180L>180R|29911239T>C+29911240T>G,missense|HLA-A|ENST00000376802|protein_coding|+|180L>180Q|29911239T>C+2…
6:31237773	missense|HLA-C|ENST00000383329|protein_coding|-|329T>329A|31237771G>A+31237773T>C,missense|HLA-C|ENST00000376228|protein_coding|-|329T>329A|31237771G>A+31237773T>C
6:31238010	missense|HLA-C|ENST00000383329|protein_coding|-|291Q>291P|31238009T>C+31238010T>G,missense|HLA-C|ENST00000376228|protein_coding|-|291Q>291P|31238009T>C+31238010T>G
6:31239622	missense|HLA-C|ENST00000415537|protein_coding|-|32D>32F|31239621T>A+31239622C>A,missense|HLA-C|ENST00000383329|protein_coding|-|33D>33F|31239621T>A+31239622C>A,missense|HLA-C|ENST00000376228|protein_coding|-|33D>33F|31239621T>A+31239622C>A,missense|HLA-C|ENST00000376237|NMD|-|33D>33F|31239621T>A+31239622C>A
6:31324004	missense|HLA-B|ENST00000412585|protein_coding|-|187E>187T|31324003T>G+31324004C>T,missense|HLA-B|ENST00000434333|protein_coding|-|198E>198T|31324003T>G+31324004C>T
6:31324025	missense|HLA-B|ENST00000412585|protein_coding|-|180R>180D|31324023C>G+31324024C>T+31324025G>C,missense|HLA-B|ENST00000434333|protein_coding|-|191R>191D|31324023C>G+31324024C>T+31324025G>C
6:31324144	missense|HLA-B|ENST00000412585|protein_coding|-|140Y>140L|31324143G>T+31324144T>A,missense|HLA-B|ENST00000434333|protein_coding|-|151Y>151L|31324143G>T+31324144T>A
6:31324201	missense|HLA-B|ENST00000412585|protein_coding|-|121S>121T|31324200G>C+31324201C>G,missense|HLA-B|ENST00000434333|protein_coding|-|132S>132T|31324200G>C+31324201C>G
6:31324208	missense|HLA-B|ENST00000412585|protein_coding|-|119L>119W|31324206G>C+31324207A>C+31324208G>A,missense|HLA-B|ENST00000434333|protein_coding|-|130L>130W|31324206G>C+31324207A>C+31324208G>A
6:31324528	missense|HLA-B|ENST00000412585|protein_coding|-|94Q>94N|31324526C>G+31324528G>T,missense|HLA-B|ENST00000434333|protein_coding|-|105Q>105N|31324526C>G+31324528G>T
6:31324830	missense|HLA-B|ENST00000434333|protein_coding|-|4A>4V|31324829G>C+31324830G>A
6:31762844	missense|VARS|ENST00000440048|protein_coding|-|51P>51S|31762843G>C+31762844G>T,missense|VARS|ENST00000375663|protein_coding|-|51P>51S|31762843G>C+31762844G>T
6:32362703	missense|BTNL2|ENST00000374995|protein_coding|-|299P>299Q|32362702T>C+32362703G>T,missense|BTNL2|ENST00000414363|protein_coding|-|183P>183Q|32362702T>C+32362703G>T,missense|BTNL2|ENST00000374993|protein_coding|-|393P>393Q|32362702T>C+32362703G>T,missense|BTNL2|ENST00000544175|protein_coding|-|116P>116Q|32362702T>C+32362703G>T,missense|BTNL2|ENST00000540315|protein_coding|-|183P>183Q|32362702T>C+3…
6:32489934	missense|HLA-DRB5|ENST00000374975|protein_coding|-|40D>40R|32489933T>C+32489934C>G
6:32497962	missense|HLA-DRB5|ENST00000374975|protein_coding|-|14K>14A|32497960C>T+32497961T>G+32497962T>C
6:32549613	missense|HLA-DRB1|ENST00000360004|protein_coding|-|125Q>125D|32549611T>A+32549613G>C
6:32551912	missense|HLA-DRB1|ENST00000360004|protein_coding|-|115V>115G|32551911C>A+32551912A>C
6:32551958	*missense|HLA-DRB1|ENST00000360004|protein_coding|-|100A>100R|32551957G>C+32551958C>T
6:32552060	*missense|HLA-DRB1|ENST00000360004|protein_coding|-|66S>66I|32552059G>A+32552060A>T
6:32552092	stop_gained|HLA-DRB1|ENST00000360004|protein_coding|-|55F>55*|32552091G>C+32552092A>T
6:32552132	missense|HLA-DRB1|ENST00000360004|protein_coding|-|42R>42F|32552130C>A+32552131C>A+32552132T>A
6:32552138	inframe_insertion|HLA-DRB1|ENST00000360004|protein_coding|-|40P>39YS|32552137G>GA+32552138G>GTA
6:32552146	inframe_deletion|HLA-DRB1|ENST00000360004|protein_coding|-|37LWQ>37LE|32552140TG>T+32552144AC>A+32552146AG>A
6:32606717	inframe_deletion|HLA-DQA1|ENST00000482745|NMD|+|37YRDGQW>37YMDSG|32606717TAGAG>T+32606730T>TG
6:32609297	missense|HLA-DQA1|ENST00000496318|protein_coding|+|98I>98S|32609297T>G+32609298C>T,missense|HLA-DQA1|ENST00000374949|protein_coding|+|98I>98S|32609297T>G+32609298C>T,missense|HLA-DQA1|ENST00000395363|protein_coding|+|98I>98S|32609297T>G+32609298C>T,missense|HLA-DQA1|ENST00000343139|protein_coding|+|98I>98S|32609297T>G+32609298C>T
6:32629936	missense|HLA-DQB1|ENST00000399082|protein_coding|-|67G>67T|32629935C>G+32629936C>T,missense|HLA-DQB1|ENST00000399079|protein_coding|-|157G>157T|32629935C>G+32629936C>T,missense|HLA-DQB1|ENST00000374943|protein_coding|-|157G>157T|32629935C>G+32629936C>T,missense|HLA-DQB1|ENST00000434651|protein_coding|-|157G>157T|32629935C>G+32629936C>T,missense|HLA-DQB1|ENST00000399084|protein_coding|-|157G>157T|…
6:32632638	missense|HLA-DQB1|ENST00000484729|NMD|-|106E>106S|32632637T>G+32632638C>A,missense|HLA-DQB1|ENST00000399079|protein_coding|-|106E>106S|32632637T>G+32632638C>A,missense|HLA-DQB1|ENST00000374943|protein_coding|-|106E>106S|32632637T>G+32632638C>A,missense|HLA-DQB1|ENST00000434651|protein_coding|-|106E>106S|32632637T>G+32632638C>A,missense|HLA-DQB1|ENST00000399084|protein_coding|-|106E>106S|32632637T…
6:32632688	missense|HLA-DQB1|ENST00000484729|NMD|-|89D>89A|32632687A>G+32632688T>G,missense|HLA-DQB1|ENST00000399079|protein_coding|-|89D>89A|32632687A>G+32632688T>G,missense|HLA-DQB1|ENST00000374943|protein_coding|-|89D>89A|32632687A>G+32632688T>G,missense|HLA-DQB1|ENST00000434651|protein_coding|-|89D>89A|32632687A>G+32632688T>G,missense|HLA-DQB1|ENST00000399084|protein_coding|-|89D>89A|32632687A>G+3263268…
6:32632749	missense|HLA-DQB1|ENST00000484729|NMD|-|69Y>69I|32632748T>A+32632749A>T,missense|HLA-DQB1|ENST00000399079|protein_coding|-|69Y>69I|32632748T>A+32632749A>T,missense|HLA-DQB1|ENST00000374943|protein_coding|-|69Y>69I|32632748T>A+32632749A>T,missense|HLA-DQB1|ENST00000434651|protein_coding|-|69Y>69I|32632748T>A+32632749A>T,missense|HLA-DQB1|ENST00000399084|protein_coding|-|69Y>69I|32632748T>A+3263274…
6:32632770	missense|HLA-DQB1|ENST00000484729|NMD|-|62Y>62S|32632769T>C+32632770A>T,missense|HLA-DQB1|ENST00000399079|protein_coding|-|62Y>62S|32632769T>C+32632770A>T,missense|HLA-DQB1|ENST00000374943|protein_coding|-|62Y>62S|32632769T>C+32632770A>T,missense|HLA-DQB1|ENST00000434651|protein_coding|-|62Y>62S|32632769T>C+32632770A>T,missense|HLA-DQB1|ENST00000399084|protein_coding|-|62Y>62S|32632769T>C+3263277…
6:32632782	missense|HLA-DQB1|ENST00000484729|NMD|-|58L>58G|32632781A>C+32632782G>C,missense|HLA-DQB1|ENST00000399079|protein_coding|-|58L>58G|32632781A>C+32632782G>C,missense|HLA-DQB1|ENST00000374943|protein_coding|-|58L>58G|32632781A>C+32632782G>C,missense|HLA-DQB1|ENST00000434651|protein_coding|-|58L>58G|32632781A>C+32632782G>C,missense|HLA-DQB1|ENST00000399084|protein_coding|-|58L>58G|32632781A>C+3263278…
6:32634303	missense|HLA-DQB1|ENST00000484729|NMD|-|28L>28S|32634302A>G+32634303G>A,missense|HLA-DQB1|ENST00000399082|protein_coding|-|28L>28S|32634302A>G+32634303G>A,missense|HLA-DQB1|ENST00000399079|protein_coding|-|28L>28S|32634302A>G+32634303G>A,missense|HLA-DQB1|ENST00000374943|protein_coding|-|28L>28S|32634302A>G+32634303G>A,missense|HLA-DQB1|ENST00000434651|protein_coding|-|28L>28S|32634302A>G+3263430…
6:33036951	missense|HLA-DPA1|ENST00000437811|protein_coding|-|25L>25P|33036950C>T+33036951A>G,missense|HLA-DPA1|ENST00000428995|protein_coding|-|158L>158P|33036950C>T+33036951A>G,missense|HLA-DPA1|ENST00000419277|protein_coding|-|158L>158P|33036950C>T+33036951A>G,missense|HLA-DPA1|ENST00000453337|protein_coding|-|158L>158P|33036950C>T+33036951A>G
6:33037580	missense|HLA-DPA1|ENST00000428995|protein_coding|-|62M>62Q|33037579A>T+33037580T>G,missense|HLA-DPA1|ENST00000419277|protein_coding|-|62M>62Q|33037579A>T+33037580T>G,missense|HLA-DPA1|ENST00000453337|protein_coding|-|62M>62Q|33037579A>T+33037580T>G
6:33048457	missense|HLA-DPB1|ENST00000535465|protein_coding|+|37L>37V|33048457C>G+33048459T>G,missense|HLA-DPB1|ENST00000416804|protein_coding|+|3L>3V|33048457C>G+33048459T>G,missense|HLA-DPB1|ENST00000418931|protein_coding|+|37L>37V|33048457C>G+33048459T>G
6:33048460	missense|HLA-DPB1|ENST00000535465|protein_coding|+|38F>38H|33048460T>C+33048461T>A,missense|HLA-DPB1|ENST00000416804|protein_coding|+|4F>4H|33048460T>C+33048461T>A,missense|HLA-DPB1|ENST00000418931|protein_coding|+|38F>38H|33048460T>C+33048461T>A
6:33048466	missense|HLA-DPB1|ENST00000535465|protein_coding|+|40G>40L|33048466G>T+33048467G>T,missense|HLA-DPB1|ENST00000428835|protein_coding|+|17G>17L|33048466G>T+33048467G>T,missense|HLA-DPB1|ENST00000416804|protein_coding|+|6G>6L|33048466G>T+33048467G>T,missense|HLA-DPB1|ENST00000418931|protein_coding|+|40G>40L|33048466G>T+33048467G>T
6:33048661	missense|HLA-DPB1|ENST00000535465|protein_coding|+|105M>105V|33048661A>G+33048663G>A,missense|HLA-DPB1|ENST00000428835|protein_coding|+|82M>82V|33048661A>G+33048663G>A,missense|HLA-DPB1|ENST00000416804|protein_coding|+|71M>71V|33048661A>G+33048663G>A,missense|HLA-DPB1|ENST00000418931|protein_coding|+|105M>105V|33048661A>G+33048663G>A
6:41166155	missense|TREML2|ENST00000483722|protein_coding|-|23D>23G|41166154G>C+41166155T>C
6:43014299	missense|CUL7|ENST00000265348|protein_coding|-|813Q>813R|43014298T>C+43014299T>C,missense|CUL7|ENST00000535468|protein_coding|-|897Q>897R|43014298T>C+43014299T>C
6:112508770	missense|LAMA4|ENST00000368640|protein_coding|-|86A>86D|112508769T>G+112508770G>T,missense|LAMA4|ENST00000521732|protein_coding|-|95A>95D|112508769T>G+112508770G>T,missense|LAMA4|ENST00000521398|protein_coding|-|283A>283D|112508769T>G+112508770G>T,missense|LAMA4|ENST00000424408|protein_coding|-|276A>276D|112508769T>G+112508770G>T,missense|LAMA4|ENST00000389463|protein_coding|-|276A>276D|112508769…
6:167728774	missense|UNC93A|ENST00000366829|protein_coding|+|361M>361T|167728774T>C+167728775G>A,missense|UNC93A|ENST00000230256|protein_coding|+|403M>403T|167728774T>C+167728775G>A
7:21582963	missense|DNAH11|ENST00000328843|protein_coding|+|34E>34L|21582963G>T+21582964A>T,missense|DNAH11|ENST00000409508|protein_coding|+|34E>34L|21582963G>T+21582964A>T
7:37934146	missense|NME8|ENST00000440017|protein_coding|+|493I>493T|37934146T>C+37934147A>T,missense|NME8|ENST00000199447|protein_coding|+|493I>493T|37934146T>C+37934147A>T
7:42005588	missense|GLI3|ENST00000395925|protein_coding|-|1028S>1028I|42005587G>A+42005588C>A
7:72738763	missense|TRIM50|ENST00000453152|protein_coding|-|8L>8P|72738762C>T+72738763A>G,missense|TRIM50|ENST00000333149|protein_coding|-|8L>8P|72738762C>T+72738763A>G
7:124499003	missense|POT1|ENST00000487564|protein_coding|-|67Y>67L|124499002A>C+124499003T>A
7:130418721	missense|KLF14|ENST00000310992|protein_coding|-|47H>47P|130418720A>C+130418721T>G
7:150556055	missense|AOC1|ENST00000416793|protein_coding|+|592T>592S|150556055C>G+150556056G>C,missense|AOC1|ENST00000493429|protein_coding|+|592T>592S|150556055C>G+150556056G>C,missense|AOC1|ENST00000467291|protein_coding|+|592T>592S|150556055C>G+150556056G>C,missense|AOC1|ENST00000360937|protein_coding|+|592T>592S|150556055C>G+150556056G>C
8:6794400	missense|DEFA4|ENST00000297435|protein_coding|-|8A>8L|6794399G>A+6794400C>G
8:17796382	missense|PCM1|ENST00000523055|protein_coding|+|159N>159S|17796382A>G+17796383C>T,missense|PCM1|ENST00000518537|protein_coding|+|159N>159S|17796382A>G+17796383C>T,missense|PCM1|ENST00000517730|protein_coding|+|159N>159S|17796382A>G+17796383C>T,missense|PCM1|ENST00000519253|protein_coding|+|159N>159S|17796382A>G+17796383C>T,missense|PCM1|ENST00000325083|protein_coding|+|159N>159S|17796382A>G+177963…
8:18729818	missense|PSD3|ENST00000523619|protein_coding|-|121T>121L|18729817G>A+18729818T>G,missense|PSD3|ENST00000327040|protein_coding|-|186T>186L|18729817G>A+18729818T>G,missense|PSD3|ENST00000440756|protein_coding|-|186T>186L|18729817G>A+18729818T>G
8:124664874	missense|KLHL38|ENST00000325995|protein_coding|-|98H>98R|124664873A>G+124664874T>C
9:107361451	synonymous|OR13C5|ENST00000374779|protein_coding|-|82L|107361449T>C+107361451G>A
9:111929421	missense|FRRS1L|ENST00000561981|protein_coding|-|51R>51A|111929420C>G+111929421G>C
9:113169631	missense|SVEP1|ENST00000297826|protein_coding|-|676A>676V|113169630T>C+113169631G>A,missense|SVEP1|ENST00000374469|protein_coding|-|2727A>2727V|113169630T>C+113169631G>A,missense|SVEP1|ENST00000401783|protein_coding|-|2750A>2750V|113169630T>C+113169631G>A
9:133901819	missense|LAMC3|ENST00000361069|protein_coding|+|174P>174Q|133901819C>A+133901820C>G
10:8007559	missense|TAF3|ENST00000344293|protein_coding|+|696V>696P|8007559G>C+8007560T>C
10:33552696	missense|NRP1|ENST00000395995|protein_coding|-|179V>179A|33552695C>T+33552696A>G,missense|NRP1|ENST00000374823|protein_coding|-|179V>179A|33552695C>T+33552696A>G,missense|NRP1|ENST00000374816|protein_coding|-|179V>179A|33552695C>T+33552696A>G,missense|NRP1|ENST00000374821|protein_coding|-|179V>179A|33552695C>T+33552696A>G,missense|NRP1|ENST00000374822|protein_coding|-|179V>179A|33552695C>T+335526…
10:102882635	missense|HUG1|ENST00000598040|protein_coding|+|34N>34A|102882635A>G+102882636A>C
10:112266822	missense|DUSP5|ENST00000369583|protein_coding|+|220A>220M|112266822G>A+112266823C>T
10:134143986	missense|STK32C|ENST00000456004|protein_coding|-|135S>135K|134143985G>T+134143986C>T
10:134145138	missense|STK32C|ENST00000368625|protein_coding|-|35G>35R|134145136A>G+134145138C>G,missense|STK32C|ENST00000368619|protein_coding|-|66G>66R|134145136A>G+134145138C>G,missense|STK32C|ENST00000456004|protein_coding|-|68G>68R|134145136A>G+134145138C>G,missense|STK32C|ENST00000368620|protein_coding|-|72G>72R|134145136A>G+134145138C>G
10:134902396	missense|GPR123|ENST00000607359|protein_coding|+|539R>539G|134902396C>G+134902398C>T
10:135012429	missense|KNDC1|ENST00000368571|protein_coding|+|741V>741D|135012429T>A+135012430T>C,missense|KNDC1|ENST00000304613|protein_coding|+|806V>806D|135012429T>A+135012430T>C,missense|KNDC1|ENST00000368572|protein_coding|+|806V>806D|135012429T>A+135012430T>C
11:280816	missense|NLRP6|ENST00000312165|protein_coding|+|361Y>361F|280816A>T+280817T>C,missense|NLRP6|ENST00000534750|protein_coding|+|361Y>361F|280816A>T+280817T>C
11:640064	missense|DRD4|ENST00000176183|protein_coding|+|272G>272D|640064G>A+640065T>C
11:18210815	missense|RP11-113D6.6|ENST00000527671|protein_coding|-|35A>35F|18210814G>A+18210815C>A
11:55595115	missense|OR5L2|ENST00000378397|protein_coding|+|141R>141S|55595115C>T+55595116G>C
11:58207204	missense|OR5B12|ENST00000302572|protein_coding|-|141C>141H|58207203C>T+58207204A>G
11:76751541	inframe_deletion|B3GNT6|ENST00000354301|protein_coding|+|316LERAGLAPSGHEGIWPFGVQL>316WSAPAWRPAATRASALRRAV|76751541CT>C+76751584CT>C+76751603CT>C,inframe_deletion|B3GNT6|ENST00000533140|protein_coding|+|316LGARRPGAQRPRGHPGPSACSL>316LERAGLAPSGHEGIRPFGVQL|76751541CT>C+76751584CT>C+76751603CT>C
11:77790655	missense|NDUFC2|ENST00000525085|protein_coding|-|46L>46V|77790653T>C+77790655G>C,missense|NDUFC2|ENST00000534029|protein_coding|-|46L>46V|77790653T>C+77790655G>C,missense|NDUFC2|ENST00000527806|protein_coding|-|46L>46V|77790653T>C+77790655G>C,missense|NDUFC2-KCTD14|ENST00000528251|protein_coding|-|46L>46V|77790653T>C+77790655G>C,missense|NDUFC2|ENST00000528164|protein_coding|-|46L>46V|77790653T>C…
11:93129483	missense|CCDC67|ENST00000534747|protein_coding|+|440E>440R|93129483G>C+93129484A>G,missense|CCDC67|ENST00000298050|protein_coding|+|440E>440R|93129483G>C+93129484A>G,missense|CCDC67|ENST00000525646|protein_coding|+|182E>182R|93129483G>C+93129484A>G,missense|CCDC67|ENST00000531448|NMD|+|440E>440R|93129483G>C+93129484A>G
11:94322352	missense|PIWIL4|ENST00000543336|NMD|+|258Q>258L|94322352A>T+94322353G>A,missense|PIWIL4|ENST00000446230|NMD|+|300Q>300L|94322352A>T+94322353G>A,missense|PIWIL4|ENST00000299001|protein_coding|+|327Q>327L|94322352A>T+94322353G>A
11:112832307	missense&inframe_altering|NCAM1|ENST00000534015|protein_coding|+|35KTSLPASRLQCC>35KNIPPSQQITML|112832307G>GA+112832339GC>G,missense&inframe_altering|NCAM1|ENST00000524665|protein_coding|+|50KTSLPASRLQCC>50KNIPPSQQITML|112832307G>GA+112832339GC>G
11:123777497	missense|OR8D4|ENST00000321355|protein_coding|+|120C>120Y|123777497G>A+123777498C>T
12:10573095	missense|KLRC3|ENST00000381903|protein_coding|-|19W>19P|10573094C>G+10573095A>G,missense|KLRC3|ENST00000381904|protein_coding|-|19W>19P|10573094C>G+10573095A>G,missense|KLRC3|ENST00000396439|protein_coding|-|19W>19P|10573094C>G+10573095A>G
12:15081898	missense|ERP27|ENST00000540097|protein_coding|-|4T>4M|15081897A>C+15081898G>A
12:48919659	missense|OR8S1|ENST00000310194|protein_coding|+|82L>82P|48919659T>C+48919660G>A
12:50745858	missense|FAM186A|ENST00000327337|protein_coding|-|1586E>1586A|50745857T>G+50745858T>G,missense|FAM186A|ENST00000543111|protein_coding|-|1586E>1586A|50745857T>G+50745858T>G
12:52867341	synonymous|KRT6C|ENST00000252250|protein_coding|-|61L|52867339C>T+52867341G>A
12:53693532	missense|C12orf10|ENST00000267103|protein_coding|+|4Q>4R|53693532A>G+53693533A>C
12:108956417	missense|ISCU|ENST00000539593|protein_coding|+|7F>7G|108956417T>G+108956418T>G,missense|ISCU|ENST00000535729|protein_coding|+|7F>7G|108956417T>G+108956418T>G,missense|ISCU|ENST00000431221|protein_coding|+|7F>7G|108956417T>G+108956418T>G,missense|ISCU|ENST00000547005|protein_coding|+|7F>7G|108956417T>G+108956418T>G,missense|ISCU|ENST00000539580|NMD|+|7F>7G|108956417T>G+108956418T>G,missense|ISCU|E…
12:110011230	missense|MMAB|ENST00000541763|NMD|-|19R>19Q|110011229G>T+110011230C>T,missense|MMAB|ENST00000420167|NMD|-|19R>19Q|110011229G>T+110011230C>T,missense|MMAB|ENST00000540016|protein_coding|-|19R>19Q|110011229G>T+110011230C>T,missense|MMAB|ENST00000537496|NMD|-|19R>19Q|110011229G>T+110011230C>T,missense|MMAB|ENST00000503497|NMD|-|19R>19Q|110011229G>T+110011230C>T,missense|MMAB|ENST00000544051|NMD|-|19…
13:46108853	missense|COG3|ENST00000349995|protein_coding|+|825L>825S|46108853T>C+46108854G>A
13:78272267	inframe_insertion|SLAIN1|ENST00000466548|protein_coding|+|73AGLQ>73AGACS|78272267T>TGG+78272276G>GC
14:19574243	missense|POTEG|ENST00000547889|NMD|+|434P>434S|19574243C>A+19574244C>G,missense|POTEG|ENST00000409832|protein_coding|+|434P>434S|19574243C>A+19574244C>G
14:22476146	missense|TRAV19|ENST00000390447|TR_V|+|26Q>26S|22476146C>T+22476147A>C
14:23103355	missense|OR6J1|ENST00000540461|protein_coding|-|121R>121H|23103354A>G+23103355C>T
14:64066395	missense|WDR89|ENST00000267522|protein_coding|-|89C>89Y|64066394A>G+64066395C>T,missense|WDR89|ENST00000554717|protein_coding|-|89C>89Y|64066394A>G+64066395C>T,missense|WDR89|ENST00000394942|protein_coding|-|89C>89Y|64066394A>G+64066395C>T
14:74060511	missense&inframe_altering|ACOT4|ENST00000326303|protein_coding|+|188LAY>188LQS|74060511T>TTCAA+74060513GCTTA>G
14:93118668	missense|RIN3|ENST00000216487|protein_coding|+|425T>425I|93118668C>T+93118669G>A
14:93532679	inframe_deletion|ITPK1|ENST00000556185|protein_coding|-|8TH>7P|93532678T>G+93532679GTGT>G
14:93532685	inframe_deletion|ITPK1|ENST00000556185|protein_coding|-|6LH>6P|93532683GT>G+93532685GTA>G
14:105417103	missense|AHNAK2|ENST00000333244|protein_coding|-|1562P>1562L|105417102T>C+105417103G>A
14:106235767	missense|IGHG3|ENST00000390551|IG_C|-|313S>313N|106235766G>A+106235767C>T
14:106329453	missense|IGHJ6|ENST00000390560|IG_J|-|6Y>6V|106329451G>A+106329452T>A+106329453A>C
14:106330045	missense|IGHJ5|ENST00000488476|IG_J|-|10T>10Y|106330044G>T+106330045T>A
14:106330071	missense|IGHJ5|ENST00000488476|IG_J|-|1N>1S|106330070G>A+106330071T>C
14:106552437	*missense|IGHV3-9|ENST00000390600|IG_V|-|68S>68P|106552435T>C+106552437A>G
14:106552479	stop_gained|IGHV3-9|ENST00000390600|IG_V|-|54H>54*|106552477G>C+106552479G>A
14:106725319	missense|IGHV3-23|ENST00000390609|IG_V|-|78Y>78W|106725318G>C+106725319T>C
14:106791201	missense|IGHV3-30|ENST00000390613|IG_V|-|52G>52A|106791200G>A+106791201C>G
15:22383064	missense|OR4N4|ENST00000328795|protein_coding|+|198L>198M|22383064C>A+22383066A>G
15:29418574	missense|FAM189A1|ENST00000261275|protein_coding|-|375H>375R|29418573A>G+29418574T>C
15:41634587	missense|NUSAP1|ENST00000559046|NMD|+|33T>33D|41634587A>G+41634588C>A,missense|NUSAP1|ENST00000559596|protein_coding|+|33T>33D|41634587A>G+41634588C>A,missense|NUSAP1|ENST00000450318|protein_coding|+|33T>33D|41634587A>G+41634588C>A,missense|NUSAP1|ENST00000414849|protein_coding|+|33T>33D|41634587A>G+41634588C>A,missense|NUSAP1|ENST00000560747|protein_coding|+|33T>33D|41634587A>G+41634588C>A,misse…
15:43817404	missense|MAP1A|ENST00000382031|protein_coding|+|1483D>1483N|43817404G>A+43817406T>C,missense|MAP1A|ENST00000399453|protein_coding|+|1245D>1245N|43817404G>A+43817406T>C,missense|MAP1A|ENST00000300231|protein_coding|+|1245D>1245N|43817404G>A+43817406T>C
15:78276595	missense|TBC1D2B|ENST00000465531|protein_coding|-|110V>110C|78276594A>C+78276595C>A
15:83502065	missense|WHAMM|ENST00000286760|protein_coding|+|736H>736P|83502065A>C+83502066C>G
15:101606889	missense|LRRK1|ENST00000526457|NMD|+|614G>614E|101606889G>A+101606890C>A,missense|LRRK1|ENST00000284395|protein_coding|+|1935G>1935E|101606889G>A+101606890C>A,missense|LRRK1|ENST00000388948|protein_coding|+|1938G>1938E|101606889G>A+101606890C>A
16:633353	missense|PIGQ|ENST00000026218|protein_coding|+|668C>668H|633353T>C+633354G>A
16:1291623	missense|TPSAB1|ENST00000561736|protein_coding|+|79T>79M|1291623C>T+1291624C>G,missense|TPSAB1|ENST00000338844|protein_coding|+|141T>141M|1291623C>T+1291624C>G,missense|TPSAB1|ENST00000461509|protein_coding|+|148T>148M|1291623C>T+1291624C>G
16:1544301	missense|TELO2|ENST00000497339|NMD|+|7E>7R|1544301G>C+1544302A>G,missense|TELO2|ENST00000262319|protein_coding|+|7E>7R|1544301G>C+1544302A>G
16:30996872	missense|AC135048.1|ENST00000602217|protein_coding|-|221A>221G|30996871C>G+30996872G>C
16:81199555	missense|PKD1L2|ENST00000533478|polymorphic_pseudogene|-|351L>351P|81199554C>T+81199555A>G,*missense|PKD1L2|ENST00000525539|polymorphic_pseudogene|-|1036L>1036P|81199554C>T+81199555A>G
16:89167138	missense|ACSF3|ENST00000541755|protein_coding|+|17A>17P|89167138G>C+89167140G>C,missense|ACSF3|ENST00000537290|protein_coding|+|17A>17P|89167138G>C+89167140G>C,missense|ACSF3|ENST00000542688|NMD|+|17A>17P|89167138G>C+89167140G>C,missense|ACSF3|ENST00000406948|protein_coding|+|17A>17P|89167138G>C+89167140G>C,missense|ACSF3|ENST00000317447|protein_coding|+|17A>17P|89167138G>C+89167140G>C
17:7012079	missense|ASGR2|ENST00000446679|protein_coding|-|66G>66R|7012077C>T+7012079C>T,missense|ASGR2|ENST00000355035|protein_coding|-|85G>85R|7012077C>T+7012079C>T,missense|ASGR2|ENST00000380952|protein_coding|-|85G>85R|7012077C>T+7012079C>T
17:15492410	missense|CDRT1|ENST00000354433|protein_coding|-|213A>213V|15492409T>C+15492410G>A,missense|CDRT1|ENST00000395906|protein_coding|-|713A>713V|15492409T>C+15492410G>A
17:21319007	missense|KCNJ12|ENST00000331718|protein_coding|+|118R>118H|21319007G>A+21319008G>C,missense|KCNJ12|ENST00000583088|protein_coding|+|118R>118H|21319007G>A+21319008G>C
17:26708300	missense|TMEM199|ENST00000509083|protein_coding|+|204W>204R|26708300T>C+26708302G>T
17:26708550	missense|TMEM199|ENST00000509083|protein_coding|+|287F>287S|26708550T>C+26708551C>G
17:34432663	missense|CCL4|ENST00000394495|protein_coding|+|41N>41R|34432663A>G+34432664T>A
17:39135207	missense|KRT40|ENST00000377755|protein_coding|-|349C>349R|39135205A>G+39135207A>G,missense|KRT40|ENST00000398486|protein_coding|-|349C>349R|39135205A>G+39135207A>G
17:39619094	missense|KRT32|ENST00000225899|protein_coding|-|402N>402S|39619093G>A+39619094T>C
17:46115084	inframe_insertion|COPZ2|ENST00000006101|protein_coding|-|18AGRGP>18AQAGGP|46115072C>CG+46115084T>TGG
17:74288422	missense|QRICH2|ENST00000262765|protein_coding|-|630I>629A|74288421A>G+74288422T>C
17:76433899	missense|DNAH17|ENST00000591369|NMD|-|1153H>1153C|76433898T>C+76433899G>A,missense|DNAH17|ENST00000585328|protein_coding|-|3948H>3948C|76433898T>C+76433899G>A,missense|DNAH17|ENST00000389840|protein_coding|-|3947H>3947C|76433898T>C+76433899G>A
17:78055757	missense|CCDC40|ENST00000374877|protein_coding|+|630A>630V|78055757C>T+78055758T>G,missense|CCDC40|ENST00000397545|protein_coding|+|630A>630V|78055757C>T+78055758T>G
17:78897732	stop_gained|RPTOR|ENST00000576366|protein_coding|+|183L>183*|78897732C>T+78897733T>A
17:78978275	missense|AC127496.1|ENST00000321930|protein_coding|+|73N>73G|78978275A>G+78978276A>G
18:49548	missense|RP11-683L23.1|ENST00000308911|protein_coding|-|4I>4L|49546G>A+49548T>G
18:10666730	missense|PIEZO2|ENST00000582937|protein_coding|-|47S>47V|10666729G>A+10666730A>C
18:34647322	missense|KIAA1328|ENST00000586501|protein_coding|+|65G>65V|34647322G>T+34647323T>G,missense|KIAA1328|ENST00000435985|protein_coding|+|65G>65V|34647322G>T+34647323T>G,missense|KIAA1328|ENST00000586135|protein_coding|+|65G>65V|34647322G>T+34647323T>G,missense|KIAA1328|ENST00000587139|protein_coding|+|336G>336V|34647322G>T+34647323T>G,missense|KIAA1328|ENST00000280020|protein_coding|+|349G>349V|3464…
19:1012381	missense|TMEM259|ENST00000589055|protein_coding|-|165T>165A|1012379C>G+1012381T>C
19:12723145	missense|ZNF791|ENST00000597691|NMD|+|37Y>37A|12723145T>G+12723146A>C
19:13318687	inframe_deletion|CACNA1A|ENST00000587525|protein_coding|-|794QQQQ>794?|13318684GCTG>G+13318687GCTGCTG>G,inframe_deletion|CACNA1A|ENST00000585802|protein_coding|-|993QQQQ>993?|13318684GCTG>G+13318687GCTGCTG>G,inframe_deletion|CACNA1A|ENST00000360228|protein_coding|-|2319QQQQ>2319?|13318684GCTG>G+13318687GCTGCTG>G
19:23542291	missense|ZNF91|ENST00000397082|protein_coding|-|1132L>1132A|23542290A>G+23542291G>C,missense|ZNF91|ENST00000300619|protein_coding|-|1164L>1164A|23542290A>G+23542291G>C
19:35616316	missense|LGI4|ENST00000392225|protein_coding|-|491S>491N|35616315G>A+35616316C>T
19:41386487	missense|CYP2A7|ENST00000594332|NMD|-|76L>76S|41386486C>A+41386487A>G
19:43243218	missense|PSG3|ENST00000595140|protein_coding|-|30L>30P|43243217A>G+43243218A>G,missense|PSG3|ENST00000327495|protein_coding|-|30L>30P|43243217A>G+43243218A>G
19:43371294	missense|PSG1|ENST00000403380|protein_coding|-|325V>325L|43371292A>T+43371294C>A,missense|PSG1|ENST00000436291|protein_coding|-|418V>418L|43371292A>T+43371294C>A
19:44352665	missense|ZNF283|ENST00000588797|protein_coding|+|499C>499H|44352665T>C+44352666G>A,missense|ZNF283|ENST00000324461|protein_coding|+|638C>638H|44352665T>C+44352666G>A
19:49244220	missense|IZUMO1|ENST00000332955|protein_coding|-|333A>333V|49244219C>A+49244220G>A
19:50926264	missense|SPIB|ENST00000594685|protein_coding|+|121L>121P|50926264T>C+50926265G>C
19:54754990	missense|LILRB5|ENST00000450632|protein_coding|-|549E>549P|54754989T>G+54754990C>G
19:58017753	missense|ZNF773|ENST00000598770|protein_coding|+|96A>96E|58017753C>A+58017754A>G,missense|ZNF773|ENST00000282292|protein_coding|+|97A>97E|58017753C>A+58017754A>G
20:1895796	missense|SIRPA|ENST00000356025|protein_coding|+|44L>44S|1895796T>C+1895797G>A,missense|SIRPA|ENST00000400068|protein_coding|+|44L>44S|1895796T>C+1895797G>A,missense|SIRPA|ENST00000358771|protein_coding|+|44L>44S|1895796T>C+1895797G>A
20:1895813	missense|SIRPA|ENST00000356025|protein_coding|+|50T>50S|1895813A>T+1895815A>G,missense|SIRPA|ENST00000400068|protein_coding|+|50T>50S|1895813A>T+1895815A>G,missense|SIRPA|ENST00000358771|protein_coding|+|50T>50S|1895813A>T+1895815A>G
20:1895951	missense|SIRPA|ENST00000356025|protein_coding|+|96L>96S|1895951C>T+1895952T>C,missense|SIRPA|ENST00000400068|protein_coding|+|96L>96S|1895951C>T+1895952T>C,missense|SIRPA|ENST00000358771|protein_coding|+|96L>96S|1895951C>T+1895952T>C
20:1895963	missense|SIRPA|ENST00000356025|protein_coding|+|100N>100E|1895963A>G+1895965C>A,missense|SIRPA|ENST00000400068|protein_coding|+|100N>100E|1895963A>G+1895965C>A,missense|SIRPA|ENST00000358771|protein_coding|+|100N>100E|1895963A>G+1895965C>A
20:1896059	missense|SIRPA|ENST00000356025|protein_coding|+|132V>131T|1896059G>A+1896060T>C,missense|SIRPA|ENST00000400068|protein_coding|+|132V>131T|1896059G>A+1896060T>C,missense|SIRPA|ENST00000358771|protein_coding|+|132V>131T|1896059G>A+1896060T>C
20:5923204	missense|TRMT6|ENST00000453074|protein_coding|-|129E>129G|5923203T>C+5923204T>C,missense|TRMT6|ENST00000203001|protein_coding|-|299E>299G|5923203T>C+5923204T>C
20:29632714	missense|FRG1B|ENST00000358464|protein_coding|+|177L>176R|29632714C>A+29632715T>G,missense|FRG1B|ENST00000278882|protein_coding|+|177L>176R|29632714C>A+29632715T>G
20:62200576	missense|HELZ2|ENST00000467148|protein_coding|-|338S>338L|62200575T>C+62200576G>A
21:34948684	missense&inframe_altering|SON|ENST00000381692|protein_coding|+|440GALTR>440GSPYQ|34948684G>GA+34948696GA>G,missense&inframe_altering|SON|ENST00000356577|protein_coding|+|2412GALTR>2412GSPYQ|34948684G>GA+34948696GA>G
21:46086719	missense|KRTAP12-2|ENST00000360770|protein_coding|-|29S>29R|46086718G>C+46086719A>G
21:46086758	missense|KRTAP12-2|ENST00000360770|protein_coding|-|16A>16M|46086757G>A+46086758C>T
22:20780029	inframe_insertion|SCARF2|ENST00000405555|protein_coding|-|745AAPRPLGAHGRRRSPAKRAE>745GRGPGLLEPTDAGGPPRSAPE|20779973C>CG+20780024G>GC+20780029G>GC,inframe_insertion|SCARF2|ENST00000266214|protein_coding|-|750AAPRPLGAHGRRRSPAKRAE>750GRGPGLLEPTDAGGPPRSAPE|20779973C>CG+20780024G>GC+20780029G>GC
22:39497452	missense|APOBEC3H|ENST00000421988|protein_coding|+|121K>120D|39497452A>G+39497454G>C,missense|APOBEC3H|ENST00000401756|protein_coding|+|121K>120D|39497452A>G+39497454G>C,missense|APOBEC3H|ENST00000442487|protein_coding|+|121K>120D|39497452A>G+39497454G>C,missense|APOBEC3H|ENST00000348946|protein_coding|+|121K>120D|39497452A>G+39497454G>C
X:5811532	synonymous|NLGN4X|ENST00000538097|protein_coding|-|593L|5811530G>C+5811532G>A,synonymous|NLGN4X|ENST00000275857|protein_coding|-|593L|5811530G>C+5811532G>A,synonymous|NLGN4X|ENST00000381093|protein_coding|-|613L|5811530G>C+5811532G>A,synonymous|NLGN4X|ENST00000381092|protein_coding|-|593L|5811530G>C+5811532G>A,synonymous|NLGN4X|ENST00000381095|protein_coding|-|593L|5811530G>C+5811532G>A
X:8138171	missense|VCX2|ENST00000317103|protein_coding|-|108S>108A|8138170C>G+8138171T>C
X:35821055	missense|MAGEB16|ENST00000399992|protein_coding|+|280M>280E|35821055A>G+35821056T>A,missense|MAGEB16|ENST00000399989|protein_coding|+|248M>248E|35821055A>G+35821056T>A,missense|MAGEB16|ENST00000399988|protein_coding|+|248M>248E|35821055A>G+35821056T>A,missense|MAGEB16|ENST00000399987|protein_coding|+|248M>248E|35821055A>G+35821056T>A,missense|MAGEB16|ENST00000399985|protein_coding|+|248M>248E|358…
X:100745239	missense|ARMCX4|ENST00000423738|protein_coding|+|555K>555L|100745239A>T+100745240A>T
X:107978343	missense|IRS4|ENST00000372129|protein_coding|-|411R>411H|107978342T>A+107978343C>T
X:140993989	missense|MAGEC1|ENST00000285879|protein_coding|+|267S>267L|140993989T>C+140993990C>T
