# Supplementary material for: BCFtools/csq: haplotype-aware variant consequences
Source: Bioinformatics. 2017 Feb 16;33(13):2037–9. doi: 10.1093/bioinformatics/btx100 (PMC5870570; doi:10.1093/bioinformatics/btx100)
Supplement: Supplementary Data [file btx100_supp.zip › diff-bt-vep]

#!/usr/bin/env perl
#
# Author: petr.danecek@sanger
#

use strict;
use warnings;
use Carp;

my $opts = parse_params();
run_diff($opts);

exit;

#--------------------------------

sub error
{
    my (@msg) = @_;
    if ( scalar @msg ) { confess @msg; }
    print 
        "Usage: diff-bt-vep [OPTIONS] file.bcf\n",
        "Options:\n",
        "   -r, --region <region>       \n",
        "   -t, --bcsq-tag <tag>        \n",
        "   -h, -?, --help              This help message.\n",
        "\n";
    exit -1;
}
sub parse_params
{
    my $opts = 
    {
        ignore_vep =>
        {
            'upstream_gene' => 1,
            'downstream_gene' => 1,
            'intergenic' => 1,
            'non_coding_transcript' => 1,
            'non_coding_transcript_exon' => 1,
            'NMD_transcript' => 1,
            'coding_sequence' => 1,     # not sure what this is
            'nonsense_mediated_decay' => 1,
        },
        rewrite_vep =>
        {
            '3_prime_UTR' => '3_prime_utr',
            '5_prime_UTR' => '5_prime_utr',
            'mature_miRNA' => 'non_coding',
            'protein_altering' => 'inframe',
            'inframe_insertion' => 'inframe',
            'inframe_deletion' => 'inframe',
            'incomplete_terminal_codon' => 'incomplete',  # can be both sense and missense
        },
        rewrite_csq =>
        {
            'inframe_insertion' => 'inframe',
            'inframe_deletion' => 'inframe',
            'inframe_altering' => 'inframe',
        },
        tag => 'BCSQ',
    };
    while (defined(my $arg=shift(@ARGV)))
    {
        if ( $arg eq '-t' || $arg eq '--bcsq-tag' ) { $$opts{tag} = shift(@ARGV); next; }
        if ( $arg eq '-r' || $arg eq '--region' ) { $$opts{region} = shift(@ARGV); next; }
        if ( -e $arg ) { $$opts{file} = $arg; next }
        if ( $arg eq '-?' || $arg eq '-h' || $arg eq '--help' ) { error(); }
        error("Unknown parameter \"$arg\". Run -h for help.\n");
    }
    if ( !exists($$opts{file}) ) { error(); }

    my $i = 0;
    my %vip = map { $_ => $i++ }
        (qw(
            intron
            non_coding
            3_prime_utr
            5_prime_utr
            synonymous
            stop_retained
            splice_region
            missense
            splice_donor
            splice_acceptor
            stop_lost         
            stop_gained       
            start_lost        
            inframe
            frameshift        
            ref
            incomplete
        ));
    $$opts{vip} = \%vip;
    return $opts;
}

sub parse_vep
{
    my ($opts,$chr,$pos,$str) = @_;
    my @csq = split(/,/,$str);
    my $ret = {};
    for my $csq (@csq)
    {
        my @vals  = split(/\|/,$csq);
        if ( $vals[1] =~ /non_coding/ ) { $vals[1] = "non_coding"; }
        if ( exists($vals[7]) && $$opts{ignore_vep}{$vals[7]} ) { next; }
        my @types = split(/&/,$vals[1]);
        for my $type (@types) 
        { 
            $type =~ s/_variant$//;
            if ( exists($$opts{rename}{$type}) ) { $type = $$opts{rename}{$type}; }
            if ( $$opts{ignore_vep}{$type} ) { next; }
            if ( exists($$opts{rewrite_vep}{$type}) ) { $type = $$opts{rewrite_vep}{$type}; }
            if ( !exists($$opts{vip}{$type}) ) { error("Uh: $type  $chr:$pos\n"); }
            if ( exists($$ret{type}) && $$opts{vip}{$$ret{type}} > $$opts{vip}{$type} ) { next; }
            $$ret{type} = $type;
        }
    }
    return $ret;
}
sub parse_csq
{
    my ($opts,$chr,$pos,$str) = @_;
    my @csq = split(/,/,$str);
    my $ret = { nvar=>1, dist=>0 };
    for my $csq (@csq)
    {
        if ( $csq eq '.' ) { next; }
        if ( $csq=~/^\@/ )
        { 
            $$ret{type} = 'ref';
            next;
        }
        my @vals = split(/\|/,$csq);
        if ( !exists($vals[3]) or $vals[3] ne 'protein_coding' ) { $$ret{type} = 'non_coding'; return $ret; }

        my @types  = split(/&/,$vals[0]);
        my $dna = exists($vals[6]) ? $vals[6] : '.';
        my $aa  = exists($vals[5]) ? $vals[5] : '.';
        my @pos = ();
        while ( $dna=~/(\d+)/ )
        {
            push @pos,$1;
            $dna = $`.$';
        }
        my $dist = @pos ? abs($pos[-1] - $pos[0]) : 0;
        $aa  =~ s/\d+//g;
        $aa  =~ s/\>.+$//;
        for my $type (@types) 
        { 
            $type =~ s/^\*//;
            if ( $$opts{ignore_csq}{$type} ) { next; }
            if ( exists($$opts{rewrite_csq}{$type}) ) { $type = $$opts{rewrite_csq}{$type}; }

            #   if ( length($aa)>10 && $type=~/inframe/ && $dna=~/\+/ ) { $type = 'frameshift'; }
            if ( !exists($$opts{vip}{$type}) ) { error("Uh: $type  $chr:$pos\n"); }
            if ( exists($$ret{type}) && $$opts{vip}{$$ret{type}} > $$opts{vip}{$type} ) { next; }
            $$ret{type} = $type;

            if ( $dna =~ /\+/ )
            {
                my @ncmp = split(/\+/,$dna);
                $$ret{nvar} = scalar @ncmp;
                $$ret{dist} = $dist;
            }
        }
    }
    return $ret;
}

sub run_diff
{
    my ($opts) = @_;
    my $reg = $$opts{region} ? "-r $$opts{region}" : '';
    my $cmd = qq[bcftools query -f'%CHROM\\t%POS\\t%REF\\t%CSQ\\t%$$opts{tag}\\n' $$opts{file} $reg];
    print STDERR "$cmd\n";
    print "# [1]DIFF\t[2]CHROM:POS\t[3]VEP CSQ\t[4]BT CSQ\t[5]Number of records, compound variants are >1\t[6]Compound records distance\n";
    print "# [1]STATS\t[2]VEP or BT/CSQ\t[3]Type\t[4]Number\n";
    open(my $fh,"$cmd |") or error("$cmd: $!");
    my $prev;
    while (my $line=<$fh>)
    {
        my ($chr,$pos,$ref,$vep,$csq) = split(/\t/,$line);

        # Exclude chrY, the PAR regions conflict in the ref and gff
        if ( $chr eq 'Y' ) { last; }

        chomp($csq);
        $vep = parse_vep($opts,$chr,$pos,$vep);
        $csq = parse_csq($opts,$chr,$pos,$csq);

        my $vep_str = exists($$vep{type}) ? $$vep{type} : '.';
        my $csq_str = exists($$csq{type}) ? $$csq{type} : '.';

        # skip several incomplete terminal codon variants, vep does not tell whether
        # they are sense or missense, cannot compare
        if ( $vep_str eq 'incomplete' ) { next; }

        # exclude non-coding parts
        if ( $csq_str eq 'non_coding' ) { next; }
        if ( $vep_str eq 'non_coding' ) { next; }

        # no consequence
        if ( $vep_str eq '.' && $csq_str eq '.' ) { next; }

        # exclude overlapping events excluded by bt/csq
        if ( $vep_str ne '.' && $csq_str eq '.' && defined $prev && $prev >= $pos ) { next; }
        $prev = $pos + length($ref) - 1;

        # exclude compound events, reported by bt at a different position
        if ( $csq_str eq 'ref' ) { next; }
 
        $$opts{stats}{vep}{$vep_str}++;
        $$opts{stats}{csq}{$csq_str}++;

        # consequence is the same
        if ( $vep_str eq $csq_str ) { next; }

        # different calls
        print "DIFF\t$chr:$pos\t$vep_str\t$csq_str\t$$csq{nvar}\t$$csq{dist}\n";
    }
    close($fh);

    for my $key (sort keys %{$$opts{stats}})
    {
        for my $type (keys %{$$opts{stats}{$key}})
        {
            print "STATS\t$key\t$type\t$$opts{stats}{$key}{$type}\n";
        }
    }
}
