# Supplementary material for: BCFtools/csq: haplotype-aware variant consequences
Source: Bioinformatics. 2017 Feb 16;33(13):2037–9. doi: 10.1093/bioinformatics/btx100 (PMC5870570; doi:10.1093/bioinformatics/btx100)
Supplement: Supplementary Data [file btx100_supp.zip › prn-cmpnd]

#!/usr/bin/env perl
#
# Author: petr.danecek@sanger
#

use strict;
use warnings;
use Carp;

my $opts = parse_params();
if ( $$opts{print_site_stats} )
{
    print_LCSQ_vs_BCSQ($opts);
}
elsif ( $$opts{print_hap_stats} )
{
    print_hap_stats($opts);
}
else
{
    print_compound_variants($opts);
}

exit;

#--------------------------------

sub error
{
    my (@msg) = @_;
    if ( scalar @msg ) { confess @msg; }
    print 
        "Usage: prn-cmpnd [OPTIONS] file-with-bcsq-annot.vcf\n",
        "Options:\n",
        "   -H, --hap-stats        Print per-haplotype stats\n",
        "   -m, --max-len <int>    The maximum count of changed aa's in frame-restoring indels [30]\n",
        "   -s, --site-stats       Print number of prediction different in LCSQ and BCSQ\n",
        "   -h, -?, --help         This help message.\n",
        "\n";
    exit -1;
}
sub parse_params
{
    my $opts = 
    { 
        max_len => 30,
        equate  =>
        {
            inframe_insertion   => 'inframe',
            inframe_deletion    => 'inframe',
            inframe_altering    => 'inframe',
            stop_retained       => 'synonymous',
        },
    };
    my $i = 0;
    my %vip = map { $_ => $i++ }
                (qw(
                    other
                    synonymous
                    missense
                    inframe
                    stop_lost
                    stop_gained
                    start_lost
                    frameshift
                   ));
    $$opts{vip} = \%vip;
    while (defined(my $arg=shift(@ARGV)))
    {
        if ( -e $arg ) { $$opts{file} = $arg; next; }
        if ( $arg eq '-s' || $arg eq '--site-stats' ) { $$opts{print_site_stats} = 1; next; }
        if ( $arg eq '-H' || $arg eq '--hap-stats' ) { $$opts{print_hap_stats} = 1; next; }
        if ( $arg eq '-m' || $arg eq '--max-len' ) { $$opts{max_len} = shift(@ARGV); next; }
        if ( $arg eq '-?' || $arg eq '-h' || $arg eq '--help' ) { error(); }
        error("Unknown parameter \"$arg\". Run -h for help.\n");
    }
    if ( !exists($$opts{file}) ) { error(); }
    return $opts;
}
sub get_length
{
    my ($aa_csq) = @_;
    my ($ref,$alt) = split(/>/,$aa_csq);
    if ( !defined $alt ) { $alt = ''; }
    $ref =~ s/.*\d+//;
    $alt =~ s/.*\d+//;
    $ref = length($ref);
    $alt = length($alt);
    return $ref > $alt ? $ref : $alt;
}
sub print_compound_variants
{
    my ($opts) = @_;
    my $cmd = "bcftools query -f'%CHROM:%POS\\t%BCSQ\\n' $$opts{file}";
    open(my $fh,"$cmd |") or error("$cmd: $!");
    while (my $line=<$fh>)
    {
        chomp($line);
        my ($chrpos,$csq) = split(/\t/,$line);
        if ( $csq eq '.' ) { next; }

        my @out = ();
        my @csq = split(/,/,$csq);
        for (my $i=0; $i<@csq; $i++)
        {
            my @vals = split(/\|/,$csq[$i]);
            if ( @vals<7 ) { next; }                                # not a coding variant
            if ( !($vals[6] =~ /\+/) ) { next; }                    # not a compound variant
            if ( $vals[0]=~/frameshift/ ) { next; }                 # not a real compound variant
            if ( get_length($vals[5]) > $$opts{max_len} ) { next; } # frameshift restored after too many changed AAs
            push @out,$csq[$i];
        }
        if ( @out ) { print "$chrpos\t".join(',',@out)."\n"; }
    }
    close($fh) or error("close failed: $cmd");
}

# Parse consequence strings such as
#   missense|CLCNKB|ENST00000375679|protein_coding|+|214A>214G|16375063C>G+16375064A>C,...
# and return hash of all unique variants and their most severe effect, such as
#   {
#     '111783982C>A' => { var=>'111783982C>A', csq=>'synonymous' }
#     '145360649T>A+145360650G>C' => { var=>'145360649T>A+145360650G>C', csq=>'missense', is_cmpnd=>1 }
#     'ref' => { }
#   }
#
sub parse_effect
{
    my ($opts,$posrefalt,$str,$require_cmpnd) = @_;
    my %vars = ();
    for my $csq (split(/,/,$str))
    {
        my @vals = split(/\|/,$csq);
        if ( $vals[0] =~ /^\@/ )
        {
            $vars{'ref'} = {};
            next; 
        }

        # including only coding variants in the statistics
        if ( @vals<7 ) { next; }

        $vals[0] =~ s/^\*//;
        my $eff = 'other';
        for my $tmp (split(/\&/,$vals[0]))
        {
            if ( exists($$opts{equate}{$tmp}) ) { $tmp = $$opts{equate}{$tmp}; }
            if ( !exists($$opts{vip}{$tmp}) ) { next; }
            if ( $$opts{vip}{$tmp} > $$opts{vip}{$eff} ) { $eff = $tmp; }
        }
        if ( $eff eq 'other' ) { error("$vals[0] .. $posrefalt .. $str"); }

        my $var = $vals[6];
        if ( $require_cmpnd )
        {
            if ( !($var =~ /\+/) ) { next; }                    # not a compound variant
            if ( $eff=~/frameshift/ ) { next; }                 # not a real compound variant
            if ( get_length($vals[5]) > $$opts{max_len} ) { next; } # frameshift restored after too many changed AAs
        }
        if ( exists($vars{$var}) && $$opts{vip}{$vars{$var}{csq}} > $$opts{vip}{$eff} ) { next; }
        $vars{$var} = { var=>$var, csq=>$eff };
        if ( $var =~ /\+/ ) { $vars{$var}{is_cmpnd} = 1; }
    }
    return \%vars;
}
sub print_LCSQ_vs_BCSQ
{
    my ($opts) = @_;
    my @bcsqs = ();
    my $lcsqs = {};
    my $cmd = "bcftools query -f'%CHROM\\t%POS\\t%REF\\t%ALT\\t%BCSQ\\t%LCSQ\\n' $$opts{file}";
    open(my $fh,"$cmd |") or error("$cmd: $!");
    while (my $line=<$fh>)
    {
        chomp($line);
        my ($chr,$pos,$ref,$alt,$bcsq,$lcsq) = split(/\t/,$line);
        if ( $bcsq eq '.' ) { next; }

        # get the most severe localized prediction at this site
        my $lvars = parse_effect($opts,"$pos$ref>$alt",$lcsq,0);
        my $bvars = parse_effect($opts,"$pos$ref>$alt",$bcsq,1);

        # skip non-compound variants
        my $keep_lcsq = 0;
        my $keep_bcsq = 0;
        for my $var (keys %$bvars)
        {
            if ( $$bvars{$var}{is_cmpnd} ) { $keep_lcsq = 1; $keep_bcsq = 1; }
            if ( $var eq 'ref' ) { $keep_lcsq = 1; }
        }
        if ( $keep_lcsq )
        {
            for my $var (keys %$lvars)
            {
                $$lcsqs{"$chr-$var"} = $$lvars{$var};
            }
        }
        if ( $keep_bcsq )
        {
            for my $var (keys %$bvars)
            {
                if ( !$$bvars{$var}{is_cmpnd} ) { next; }
                push @bcsqs, {chr=>$chr, %{$$bvars{$var}}};
            }
        }
    }
    close($fh) or error("close failed: $cmd");

    my $ntot  = scalar @bcsqs;
    my $ndiff = 0;
    my $diffs = {};
    for my $bcsq (@bcsqs)
    {
        my $chr  = $$bcsq{chr};
        my $beff = $$bcsq{csq};

        # select the most severe localized prediction
        my $leff = 'other';
        for my $lvar (split(/\+/,$$bcsq{var}))
        {
            my $key = $chr.'-'.$lvar;
            if ( !exists($$lcsqs{$key}) ) { next; }     # non-coding variant, skip
            my $lcsq = $$lcsqs{$key}{csq};
            if ( $$opts{vip}{$leff} < $$opts{vip}{$lcsq} ) { $leff = $lcsq; }
        }
        if ( $leff ne $beff ) { $ndiff++; }
        $$diffs{$beff}{$leff}++;
    }

    print "# CNT\t[1] compound variant\t[2] localized variant\t[3] count\n";
    for my $bcsq (sort keys %$diffs)
    {
        for my $lcsq (sort keys %{$$diffs{$bcsq}})
        {
            print "CNT\t$bcsq\t$lcsq\t$$diffs{$bcsq}{$lcsq}\n";
        }
    }
}

sub print_hap_stats
{
    my ($opts) = @_;
    my $bcsqs = {};
    my $lcsqs = {};
    my $cmd = "bcftools query -f'[%SAMPLE\\t%CHROM\\t%POS\\t%REF\\t%ALT\\t%TBCSQ\\t%INFO/LCSQ\\n]' $$opts{file}";
    open(my $fh,"$cmd |") or error("$cmd: $!");
    while (my $line=<$fh>)
    {
        chomp($line);
        my ($smpl,$chr,$pos,$ref,$alt,$bcsq_a,$bcsq_b,$lcsq) = split(/\t/,$line);
        if ( $bcsq_a eq '.' && $bcsq_b eq '.' ) { next; }

        # get the most severe localized prediction at this site
        my $lvars   = parse_effect($opts,"$pos$ref>$alt",$lcsq,0);
        my $bvars_a = parse_effect($opts,"$pos$ref>$alt",$bcsq_a,1);
        my $bvars_b = parse_effect($opts,"$pos$ref>$alt",$bcsq_b,1);

        # skip non-compound variants
        my $keep_lcsq   = 0;
        my $keep_bcsq_a = 0;
        my $keep_bcsq_b = 0;
        for my $var (keys %$bvars_a)
        {
            if ( $$bvars_a{$var}{is_cmpnd} ) { $keep_lcsq = 1; $keep_bcsq_a = 1; }
            if ( $var eq 'ref' ) { $keep_lcsq = 1; }
        }
        for my $var (keys %$bvars_b)
        {
            if ( $$bvars_b{$var}{is_cmpnd} ) { $keep_lcsq = 1; $keep_bcsq_b = 1; }
            if ( $var eq 'ref' ) { $keep_lcsq = 1; }
        }
        if ( $keep_lcsq )
        {
            for my $var (keys %$lvars)
            {
                $$lcsqs{$smpl}{"$chr-$var"} = $$lvars{$var};
            }
        }
        if ( $keep_bcsq_a )
        {
            for my $var (keys %$bvars_a)
            {
                if ( !$$bvars_a{$var}{is_cmpnd} ) { next; }
                push @{$$bcsqs{$smpl}{0}}, {chr=>$chr, %{$$bvars_a{$var}}};
            }
        }
        if ( $keep_bcsq_b )
        {
            for my $var (keys %$bvars_b)
            {
                if ( !$$bvars_b{$var}{is_cmpnd} ) { next; }
                push @{$$bcsqs{$smpl}{1}}, {chr=>$chr, %{$$bvars_b{$var}}};
            }
        }
    }
    close($fh) or error("close failed: $cmd");

    print "# CNT\t[1] sample.hap\t[2] compound variant\t[3] localized variant\t[4] count\n";
    for my $smpl (keys %$bcsqs)
    {
        for my $hap (0,1)
        {
            if ( !exists($$bcsqs{$smpl}{$hap}) ) { next; }
            my $ntot  = scalar @{$$bcsqs{$smpl}{$hap}};
            my $ndiff = 0;
            my $diffs = {};
            for my $bcsq (@{$$bcsqs{$smpl}{$hap}})
            {
                my $chr  = $$bcsq{chr};
                my $beff = $$bcsq{csq};

                # select the most severe localized prediction
                my $leff = 'other';
                for my $lvar (split(/\+/,$$bcsq{var}))
                {
                    my $key = $chr.'-'.$lvar;
                    if ( !exists($$lcsqs{$smpl}{$key}) ) { next; }     # non-coding variant, skip
                    my $lcsq = $$lcsqs{$smpl}{$key}{csq};
                    if ( $$opts{vip}{$leff} < $$opts{vip}{$lcsq} ) { $leff = $lcsq; }
                }
                if ( $leff ne $beff ) { $ndiff++; }
                $$diffs{$beff}{$leff}++;
            }

            for my $bcsq (sort keys %$diffs)
            {
                for my $lcsq (sort keys %{$$diffs{$bcsq}})
                {
                    print "CNT\t$smpl.$hap\t$bcsq\t$lcsq\t$$diffs{$bcsq}{$lcsq}\n";
                }
            }
        }
    }
}
